# Supplementary material for: Genetic Diversity and Demographic History of the Shaggy Soft-Haired Mouse Abrothrix hirta (Cricetidae; Abrotrichini)
Source: Front Genet. 2021 Mar 24;12:642504. doi: 10.3389/fgene.2021.642504 (PMC8024643; doi:10.3389/fgene.2021.642504)
Supplement: Supplementary file 1 [file Data_Sheet_1.xlsx]

## Sheet: Table S1
Table S1. Nucleotide diversity across groups of collection localities of Abrothrix hirta. Locality numbers included in each group are given in Table 1. A graphical summary of these data is provided in Figure 2A.
Group	Nucleotide diversity
G1	0.126205
G2	0.0957842
G3	0.0921645
G4	0.0396551
G5	0.0276358
G6	0.0258683
G7	0.0130384

## Sheet: Table S2
Table S2. Observed Heterozygosity across groups of collection localities of Abrothrix hirta. Locality numbers included in each group are given in Table 1. A graphical abstract of this data is provided in Figure 2B. Hs= expected homozygosity; Hi= observed homozygosity
Group	Variable	Summary	Frequency
1	Hs	Min.	0
1	Hs	1st Qu.	0
1	Hs	Median	0
1	Hs	Mean	0.1268
1	Hs	3rd Qu.	0.3333
1	Hs	Max.	0.6
1	Hi	Min.	0
1	Hi	1st Qu.	0
1	Hi	Median	0
1	Hi	Mean	0.1396
1	Hi	3rd Qu.	0.3333
1	Hi	Max.	1
2	Hs	Min.	0
2	Hs	1st Qu.	0
2	Hs	Median	0
2	Hs	Mean	0.09802
2	Hs	3rd Qu.	0.25
2	Hs	Max.	0.57143
2	Hi	Min.	0
2	Hi	1st Qu.	0
2	Hi	Median	0
2	Hi	Mean	0.1029
2	Hi	3rd Qu.	0.25
2	Hi	Max.	1
3	Hs	Min.	0
3	Hs	1st Qu.	0
3	Hs	Median	0
3	Hs	Mean	0.09387
3	Hs	3rd Qu.	0.16667
3	Hs	Max.	0.54545
3	Hi	Min.	0
3	Hi	1st Qu.	0
3	Hi	Median	0
3	Hi	Mean	0.1009
3	Hi	3rd Qu.	0.1667
3	Hi	Max.	1
4	Hs	Min.	0
4	Hs	1st Qu.	0
4	Hs	Median	0
4	Hs	Mean	0.03966
4	Hs	3rd Qu.	0
4	Hs	Max.	0.54545
4	Hi	Min.	0
4	Hi	1st Qu.	0
4	Hi	Median	0
4	Hi	Mean	0.04475
4	Hi	3rd Qu.	0
4	Hi	Max.	1
5	Hs	Min.	0
5	Hs	1st Qu.	0
5	Hs	Median	0
5	Hs	Mean	0.02764
5	Hs	3rd Qu.	0
5	Hs	Max.	0.52632
5	Hi	Min.	0
5	Hi	1st Qu.	0
5	Hi	Median	0
5	Hi	Mean	0.02951
5	Hi	3rd Qu.	0
5	Hi	Max.	1
6	Hs	Min.	0
6	Hs	1st Qu.	0
6	Hs	Median	0
6	Hs	Mean	0.02587
6	Hs	3rd Qu.	0
6	Hs	Max.	0.52632
6	Hi	Min.	0
6	Hi	1st Qu.	0
6	Hi	Median	0
6	Hi	Mean	0.02861
6	Hi	3rd Qu.	0
6	Hi	Max.	1
7	Hs	Min.	0
7	Hs	1st Qu.	0
7	Hs	Median	0
7	Hs	Mean	0.01304
7	Hs	3rd Qu.	0
7	Hs	Max.	0.55556
7	Hi	Min.	0
7	Hi	1st Qu.	0
7	Hi	Median	0
7	Hi	Mean	0.01585
7	Hi	3rd Qu.	0
7	Hi	Max.	1

## Sheet: Table S3
Table S3. Fst across groups of collection localities of Abrothrix hirta. Pairwise estimates of Fst among groups. Locality numbers included in each group are given in Table 1. The first column and the first line indicate the group number as in Table 1. The number of individuals of A. hirta included in each locality is given at the diagonal. Values in all other cells are the mean Fst value across a…
	G1	G2	G3	G4	G5	G6	G7
G1	N=3
G2	0.148475	N=4
G3	0.147881	0.0463423	N= 6
G4	0.191559	0.195039	0.191026	N=6
G5	0.193473	0.192213	0.186973	0.182852	N=10
G6	0.198034	0.199591	0.193304	0.196493	0.0629207	N=10
G7	0.226843	0.243901	0.23936	0.289363	0.187683	0.209647	N=5

## Sheet: Table S4
Table S4. Eigenvalues and Percentage of variance explained by each Principal component in the PCA based on 119,226 SNP loci from 46 individuals of Abrothrix hirta. The three first principal components are plotted in Figure 3.
PC	Eigenvalue	Percentage of variance explained
1	4.75881	13.4877
2	3.53042	10.0061
3	3.1479	8.92195
4	2.66721	7.55955
5	2.40187	6.80751
6	2.36443	6.7014
7	1.96997	5.5834
8	1.6645	4.71762
9	1.47778	4.1884
10	1.37588	3.89959
11	1.30661	3.70327
12	1.29969	3.68365
13	1.27587	3.61614
14	1.2209	3.46034
15	1.19751	3.39405
16	1.0965	3.10776
17	0.675955	1.91583
18	0.653777	1.85297
19	0.636198	1.80315
20	0.571076	1.61857

## Sheet: Table S5
Table S5. Eigenvectors in the PCA based on 119,226 SNP loci from 46 individuals of Abrothrix hirta. The three first principal components are plotted in Figure 3.
FID	PC1	PC2	PC3	PC4	PC5	PC6	PC7	PC8	PC9	PC10	PC11	PC12	PC13	PC14	PC15	PC16	PC17	PC18	PC19	PC20
GD1387	-0.0363326	0.343713	0.011703	-0.00195456	0.0300432	0.00487559	-0.406985	0.435091	0.081062	0.0857569	-0.475568	-0.0879772	0.195271	0.0413929	-0.463244	0.0220795	0.00144717	0.000596795	-0.00150661	0.00132859
GD1389	-0.0382183	0.283443	0.0134891	0.00291442	0.0230054	0.00132814	-0.348683	0.32802	0.0555563	-0.0201922	0.0409405	0.0259779	-0.049727	-0.0701917	0.804747	-0.0750378	0.00281803	-0.00161972	-0.00234415	0.00126144
GD1434	-0.0350615	0.296589	0.0134516	0.00500595	0.0203387	0.0103009	-0.466695	-0.81526	0.00464954	0.0117582	-0.0700647	-0.000153668	0.0251465	0.0104723	0.00251626	0.00446003	-0.000946312	0.00146768	-0.00215714	-0.0011276
GD1443	-0.0524711	-0.0934304	-0.00191689	0.00343895	0.0292537	0.00421412	-0.00460903	-3.44477e-06	-0.00127999	0.00664726	0.00633192	-0.115697	-0.0117815	-0.00208639	0.00154592	0.00201467	0.338255	0.0466051	-0.25337	-0.680243
GD1446	-0.0518199	-0.0901967	-0.00233813	0.00345483	0.0263398	0.00427529	-0.0052976	-0.000559717	-0.000285288	0.00274728	0.00259837	-0.0935253	-0.00976873	-0.00163731	0.000444114	0.000604175	0.128808	0.0113238	-0.0145077	0.00712513
GD1448	-0.0503113	-0.0862435	-0.00149807	0.00252801	0.0255001	0.00406422	-0.0041072	-5.02534e-05	0.00179489	0.002432	0.0036703	-0.0810061	-0.0077344	-0.00252993	-6.65757e-05	0.00379931	0.0983175	0.00782504	-0.0230216	-0.0216939
GD1450	-0.0534304	-0.094224	-0.00285003	0.0032065	0.0284122	0.00395785	-0.00623078	-0.00236685	-0.000544138	0.0054605	0.00895512	-0.119026	-0.0138055	-0.0041117	0.000108788	0.00313309	0.462002	0.0521219	-0.227571	0.715102
GD1451	-0.0513268	-0.0912047	-0.00181535	0.00331562	0.0269393	0.00380032	-0.00570689	-0.000493272	-0.00208666	0.00385432	0.00376905	-0.104462	-0.0117194	-0.00372159	9.22352e-05	0.00112274	0.213425	0.0297771	-0.127292	-0.0256107
GD1452	-0.0504914	-0.0856598	-0.00160789	0.00312963	0.0239094	0.00446486	-0.00284143	-0.000192664	0.000230286	0.00381551	0.00384172	-0.0753049	-0.00743531	-0.00377377	0.000308162	0.0028064	0.0895223	0.00831961	-0.0134209	-0.0308105
GD1454	-0.049435	-0.0842373	-0.00204926	0.00278808	0.0225788	0.00286481	-0.00329876	0.000274203	-0.000616595	0.00275891	0.00641983	-0.0735334	-0.00690808	-0.00189677	0.000817626	0.00140885	0.0824137	0.00832909	-0.0136333	-0.0112855
GD1455	-0.0502102	-0.0845022	-0.00186414	0.00351578	0.0238274	0.00392498	-0.005155	0.000660271	-0.000938722	0.00242951	0.0100103	-0.0790703	-0.00998491	-0.00366894	-0.00268679	0.0026134	0.0909573	0.00484691	-0.0202705	-0.0182572
GD1493	-0.0513175	-0.0883006	-0.00154584	0.00389248	0.0249141	0.00410918	-0.00413772	-0.000376509	0.000892783	0.00283747	0.00358146	-0.0874012	-0.00659617	-0.00476724	-0.000613627	0.00122392	0.0981013	0.0067338	-0.00813308	-0.0407277
GD1494	-0.0510385	-0.0880968	-0.00191002	0.00263656	0.0247109	0.00440575	-0.00471878	-0.000283091	0.000115162	0.00277162	0.00714672	-0.0774452	-0.00826868	-0.00248126	-0.00215223	0.00195862	0.103683	0.00491102	-0.0246675	-0.0201163
GD1514	-0.0357221	0.254058	0.00799143	0.000533341	0.0223625	0.00509517	-0.232615	0.176551	-0.0433165	-0.0950237	0.772648	0.0946013	-0.295295	0.0086093	-0.348957	0.0216501	-0.00229166	-0.0013792	0.00201778	-0.00118473
GD1527	-0.0407533	0.262723	0.00829174	0.00279987	0.0241892	-0.000831302	0.203303	0.0116015	-0.908265	0.173836	-0.0766931	0.00556895	-0.00132963	-0.0338459	0.0240231	-0.0509937	-0.00162056	0.00321439	-0.000725996	0.00166881
GD1529	-0.0406052	0.248654	0.00939481	-0.00398046	0.0262183	0.00357397	0.264292	-0.0248639	0.125001	0.0208891	0.227046	-0.0490397	0.552847	0.668692	0.069889	-0.125366	-0.001146	0.00100418	-0.00420181	0.0026912
GD1530	-0.0392503	0.265685	0.00803626	0.000312598	0.0219071	0.00436703	0.315902	-0.0559985	0.276841	0.275165	-0.121768	0.0299984	-0.3869	-0.0808105	-0.0656872	-0.688448	0.000537921	0.000288098	-0.00458415	0.000990217
GD1531	-0.0420017	0.268024	0.0108014	-0.00021941	0.0259131	-0.000322137	0.287281	-0.0269965	0.191402	0.292296	-0.129607	0.0411363	-0.402366	0.205885	0.0676052	0.686356	-0.00265996	-0.00137151	0.00142766	0.000681426
GD1535	-0.0368441	0.277927	0.0101247	-0.0022659	0.0255708	0.00106071	0.274095	-0.0273544	0.0158794	-0.876185	-0.187343	-0.042844	-0.113687	-0.0620748	-0.0194542	0.0303918	0.00236264	-0.00020075	-0.0003418	0.000197438
GD1666	-0.0416101	0.246016	0.0105984	-0.00158767	0.0256782	0.000533247	0.266808	-0.0397521	0.185103	0.147079	0.183232	0.0133748	0.482646	-0.700388	-0.0190758	0.169727	-0.00042539	0.00028222	-0.000495664	0.00108158
GD1982	-0.0462533	-0.0828952	-0.000648071	0.00296237	0.0218909	0.00395837	-0.0042904	0.00120927	0.00118791	0.00157908	0.00216002	-0.0686897	-0.00501425	-0.00380848	0.000990262	-0.0010944	0.00799849	-0.0145932	0.0628044	-0.0345419
GD1983	-0.0457593	-0.0819831	-3.90795e-05	0.00361047	0.0205494	0.00324743	-0.00345363	-5.66649e-05	1.51273e-05	0.00244472	0.0020331	-0.0689962	-0.00512056	-0.00325204	0.00225382	-0.000500756	0.00344029	-0.012985	0.0673282	-0.0350316
GD1992	-0.0456686	-0.0827205	-0.00110489	0.00276628	0.0206385	0.00329836	-0.00265232	0.00108392	-0.00033151	0.00280082	0.00120574	-0.0753582	-0.00382208	-0.00489805	0.00134493	2.44213e-05	0.00173973	-0.0122195	0.074254	-0.0408367
GD1994	-0.0460671	-0.0820137	-0.00139418	0.00272883	0.0214018	0.00342658	-0.00347557	0.000576298	0.000371568	0.00172439	0.00110789	-0.0692889	-0.00402782	-0.00242676	0.00140254	-0.00165421	0.00259793	-0.0121566	0.0672739	-0.0348412
GD1995	-0.0458434	-0.0820622	-0.000878165	0.00275747	0.0216627	0.00326541	-0.00445756	-0.00031742	0.00059728	0.00158155	0.00121037	-0.0685522	-0.0049018	-0.00241568	0.00138969	-0.000226857	0.0034788	-0.0150531	0.0633048	-0.0330135
LV095	0.519176	-0.0210528	0.315496	0.771337	0.0394851	-0.110059	0.00550575	0.0032202	0.00220762	0.000413935	-0.000412961	-0.00111193	0.00266084	0.00171866	-0.00267699	0.000375672	0.000217939	2.55364e-05	-0.000931355	0.00126237
LV107	0.477779	-0.024552	0.280813	-0.35719	-0.0688069	0.73353	0.00577606	0.0039684	-0.00375146	0.00240827	-0.00121118	-0.00400755	-0.00118728	-0.00191106	0.00304976	0.00289326	0.000770264	0.00123742	-0.00147254	0.00103598
LV110	0.447836	-0.0283524	0.23363	-0.525844	0.122727	-0.656235	-0.00472532	-0.00478738	-0.000411103	0.00269111	-0.000363815	0.000879367	-0.00173063	0.00035453	-0.000542104	-0.0024187	-0.000457847	0.00111114	-4.73839e-06	0.000946292
PPA251	-0.0469235	-0.0845192	-0.00230236	0.00254966	-0.00298735	0.00183101	-0.00760285	0.00614128	0.00316475	-0.0147341	-0.0413643	0.328174	0.0290489	0.0158521	-0.00782847	-0.000914942	-0.0156605	0.33069	0.0392287	0.00650817
PPA252	-0.0463338	-0.089116	-0.00159513	0.00247358	-0.00405187	0.00233996	-0.00773956	0.00735232	-0.00132318	-0.0177335	-0.0514951	0.422685	0.0384938	0.0177478	-0.0127342	-0.00394942	0.0414811	-0.555366	-0.107026	0.00944035
PPA253	-0.0485176	-0.0859448	-0.00201119	0.00178105	0.00204059	0.0015232	-0.00808246	0.0034956	0.00176193	-0.0146226	-0.0431134	0.330465	0.0316218	0.0139091	-0.0128594	-0.0066277	-0.00439279	-0.21391	-0.0213973	0.00117501
PPA305	-0.0456931	-0.0834815	-0.00286208	0.00248196	0.00342348	0.00258063	-0.00582706	0.00539539	0.00177426	-0.0144629	-0.0378753	0.306587	0.030415	0.0110929	-0.0115014	-0.00490962	0.00562148	-0.28548	-0.0296334	-0.00319972
PPA326	-0.0479056	-0.0880904	-0.0017863	0.00268645	0.000453817	0.00287975	-0.00830891	0.00641559	0.00111937	-0.0195716	-0.044986	0.371832	0.0323456	0.0139603	-0.0126014	-0.00584946	-0.00418347	0.0761083	-0.00692898	0.0106561
PPA327	-0.0483978	-0.0883741	-0.00115493	0.00368495	-0.00187391	0.00207389	-0.00786391	0.00846856	0.00322235	-0.0176987	-0.0472934	0.39642	0.0361002	0.0148767	-0.0126562	-0.00573432	-0.0225724	0.656543	0.0600625	-0.00259106
PPA355	-0.0535298	-0.0944597	-0.00189614	0.00233601	0.0282532	0.00405581	-0.00649542	-0.000886309	-0.000362616	0.00378339	0.00366753	-0.106282	-0.0109699	-0.00278049	0.00129151	-0.00185699	-0.245579	-0.0392486	0.260731	0.0430207
PPA357	-0.0504505	-0.0856657	-0.00110609	0.00310235	0.0241483	0.00430686	-0.00740612	0.00165345	0.00156247	0.00150735	0.00961428	-0.0766142	-0.00747549	-0.00211924	-0.000162332	0.00162253	-0.0946556	-0.0138028	0.0929644	0.00455032
PPA360	-0.0502481	-0.0846547	-0.000992026	0.00389246	0.0195934	0.00376508	-0.00367517	-0.0017457	0.00220063	0.00389316	0.00177007	-0.0686578	-0.00696918	-0.0031206	0.00152898	0.0048199	-0.0668115	-0.00463977	0.032864	0.00520962
PPA439	-0.0521005	-0.0894174	-0.00141912	0.00308333	0.0249607	0.00471607	-0.00643147	-0.000175664	0.00120225	0.00359887	0.000848421	-0.0889913	-0.00945606	-0.00323398	0.00104738	-0.00139685	-0.124661	-0.026088	0.134085	0.033459
PPA440	-0.0505032	-0.0870518	-0.00109495	0.00287547	0.0225468	0.00519794	-0.00532449	-0.00194792	0.000690754	0.00222073	0.00297277	-0.0785918	-0.00773083	-0.000777784	0.00192982	0.00188497	-0.0791508	-0.0190891	0.0781245	0.00823493
PPA442	-0.0517717	-0.0923526	-0.0015617	0.00328761	0.0253138	0.00379418	-0.00597851	0.00165839	-0.000206223	0.00159812	0.00659548	-0.11542	-0.0123917	-0.00640689	0.00130747	0.00320637	-0.606025	0.0678798	-0.748863	0.0689323
PPA527	-0.0492778	-0.0842419	-0.00183431	0.00263798	0.0228501	0.00442187	-0.00393416	0.000176665	0.00177153	0.00229061	0.00554844	-0.071487	-0.0071535	-0.000713101	-7.97491e-05	0.00232664	-0.0713498	-0.0111124	0.0626335	0.00874678
PPA528	-0.0503207	-0.0867884	-0.00157172	0.00328134	0.0239259	0.00485651	-0.0043571	0.00048682	0.000819527	0.00234191	0.00427636	-0.0760849	-0.00728017	-0.00227655	-0.000791667	0.00209233	-0.0961015	-0.0175998	0.11091	0.0162238
PPA534	-0.0501465	-0.0841988	-0.00155212	0.00255348	0.0237616	0.00409051	-0.00636071	-0.00174572	0.00133065	0.00249111	0.00137812	-0.0758416	-0.00699422	-0.00138652	0.00176013	-0.000615004	-0.0726653	-0.0078847	0.0741558	0.00350918
PPA548	-0.0532432	-0.0945587	-0.00114381	0.00458994	0.0271086	0.00527006	-0.00531182	0.000354064	-0.0017413	0.00467929	0.00228351	-0.110606	-0.0110695	-0.00333535	0.00243933	-0.0026758	-0.267923	-0.0555597	0.375157	0.079881
RCO1546	0.0203209	0.0131028	-0.00941773	-0.00691855	-0.97792	-0.134323	0.00150389	0.00315337	0.00080428	0.00214445	0.00329202	-0.0549505	-0.0015407	-0.000928395	-0.00129498	0.00315284	0.00237036	-0.000972958	-0.000882425	-7.62101e-05
RCO1617	0.458095	0.014708	-0.875059	0.0230274	0.0372921	0.0221241	0.000368776	-0.000794313	0.00112878	0.00149535	-0.000995121	-0.00168164	0.00154702	-0.000786395	0.00383328	0.00252209	-0.00108857	0.00109084	5.68824e-05	0.000269673

## Sheet: Table S6
Table S6. Pairwise geographic distance among groups of collection localities of Abrothrix hirta. The lower triangle contains the distance in decimal degrees. Localities used for calculations are indicated in Table 1.
	G1	G2	G3	G4	G5	G6
G2	3.9063
G3	4.0501	0.169763
G4	8.12198	5.8156	5.8502
G5	11.6335	7.86636	7.76181	6.01769
G6	11.6984	7.8542	7.73568	6.63254	0.853741
G7	17.8757	14.1351	14.0304	11.2419	6.26879	6.38958
